# Supplementary material for: Functional characterization of Francisella tularensis subspecies holarctica genotypes during tick cell and macrophage infections using a proteogenomic approach
Source: Front Cell Infect Microbiol. 2024 Mar 4;14:1355113. doi: 10.3389/fcimb.2024.1355113 (PMC10944910; doi:10.3389/fcimb.2024.1355113)
Supplement: Supplementary Table 1 — Fth strains used in this study. [file DataSheet_1.csv]

				Tick vs Macrophage		Macrophage vs Medium		Tick vs Medium
Gene_ID	Gene	Protein_ID	Description	LFC	padj	LFC	padj	LFC	padj
FTA_RS06035	mglA	WP_003016250.1	interacting with SspA, regulation of FPI genes, necessary for intracellular replication	1.59	1.28E-20	-2.03	5.02E-33	-0.45	6.43E-38
FTA_RS08125	sspA	WP_003019455.1	interacting with MglA, regulation of FPI genes, necessary for stress response	1.55	8.65E-17	-2.26	3.57E-34	-0.71	1.22E-120
FTA_RS02370	pigR	WP_003017929.1	interacting with MglA/SspA, regulation of FPI genes	2.14	1.26E-13	-6.66	9.08E-121	-4.52	0.00E+00
FTA_RS04605	hupB	WP_003015647.1	global regulator, DNA non-specific binding protein	1.73	7.68E-39	-4.48	1.57E-251	-2.76	8.90E-265
FTA_RS04620	hfq	WP_003015654.1	RNA-binding protein, necessary for stress response, negative regulator of pdp operon	2.35	4.97E-21	-4.71	1.36E-80	-2.36	0.00E+00
FTA_RS06925	iclR	WP_003016591.1	important only for F. novicida virulence in vivo	1.99	5.00E-20	-2.87	2.61E-40	-0.88	6.38E-124
FTA_RS05170	oxyR	WP_003015875.1	regulation of genes involved in oxidative stress response	1.38	2.33E-09	-1.39	1.28E-09	NA	NA
FTA_RS09300	fur	WP_003017396.1	regulation of iron concentration	1.11	4.16E-05	-2.22	6.19E-17	-1.12	7.04E-221
FTA_RS01380	rpoA	WP_003021582.1	RNAP subunit alpha, gene transcription	1.61	9.25E-36	-2.02	6.47E-56	-0.42	4.33E-25
FTA_RS08830	rpoB	WP_010032708.1	RNAP subunit β, gene transcription	2.92	2.48E-294	-2.67	3.30E-244	0.25	1.19E-10
FTA_RS08825	rpoC	WP_003019910.1	RNAP subunit β’, gene transcription	2.18	1.17E-138	-2.98	2.55E-256	-0.80	7.16E-98
FTA_RS07775	rpoZ	WP_003019409.1	RNAP subunit ω, gene transcription	1.90	5.50E-10	-3.68	5.56E-34	-1.78	0.00E+00
FTA_RS05365	rpoD	WP_003015963.1	sigma factor 70, major sigma factor	0.14	3.97E-02	0.92	3.21E-44	1.06	0.00E+00
FTA_RS04385	rpoH	WP_003015458.1	sigma factor 32, regulation of heat shock proteins	0.24	1.95E-03	-0.41	4.49E-08	-0.18	4.70E-07
FTA_RS02900	pmrA/qseB	WP_010032924.1	response regulator, important for biofilm formation in F. novicida, intracellular replication, interacting with MglA/SspA	2.37	1.23E-116	-1.75	2.92E-63	0.63	4.29E-40
FTA_RS00630	pdpA1	WP_003016195.1	FPI, Pathogenicity determinant protein A1	NA	NA	-3.06	1.09E-60	-3.37	0.00E+00
FTA_RS05935	pdpA2	WP_003016195.1	FPI, Pathogenicity determinant protein A2	NA	NA	-3.02	1.61E-60	-3.38	0.00E+00
FTA_RS00625	pdpB1	WP_011457346.1	FPI, Pathogenicity determinant protein B1	-1.63	1.99E-30	-3.29	3.12E-121	-4.92	0.00E+00
FTA_RS05930	pdpB2	WP_011457346.1	FPI, Pathogenicity determinant protein B2	-1.65	1.69E-30	-3.28	1.22E-118	-4.93	0.00E+00
FTA_RS00620	iglE1	WP_003018235.1	FPI, Intracellular growth locus E1	-1.08	2.16E-02	-3.32	2.11E-13	-4.40	0.00E+00
FTA_RS05925	iglE2	WP_003018235.1	FPI, Intracellular growth locus E2	-1.56	2.38E-04	-2.78	2.48E-11	-4.34	0.00E+00
FTA_RS00615	vgrG1	WP_003016192.1	FPI, Valine-glycine repeat protein G1	-1.39	9.82E-05	-2.82	6.70E-16	-4.21	0.00E+00
FTA_RS05920	vgrG2	WP_003016192.1	FPI, Valine-glycine repeat protein G2	NA	NA	-3.75	1.14E-19	-4.15	0.00E+00
FTA_RS00610	iglF1	WP_003022130.1	FPI, Intracellular growth locus F1	-1.79	1.96E-13	-1.81	6.31E-14	-3.60	0.00E+00
FTA_RS05915	iglF2	WP_003022130.1	FPI, Intracellular growth locus F2	-1.86	4.09E-17	-1.68	2.02E-14	-3.55	0.00E+00
FTA_RS00605	iglG1	WP_003016185.1	FPI, Intracellular growth locus G1	NA	NA	-4.41	1.50E-35	-4.25	0.00E+00
FTA_RS05910	iglG2	WP_003016185.1	FPI, Intracellular growth locus G2	NA	NA	-4.36	3.14E-36	-4.24	0.00E+00
FTA_RS00600	iglH1	WP_003016182.1	FPI, Intracellular growth locus H1	-0.53	1.15E-02	-3.03	2.48E-50	-3.56	0.00E+00
FTA_RS05905	iglH2	WP_003016182.1	FPI, Intracellular growth locus H2	NA	NA	-3.17	5.09E-44	-3.60	0.00E+00
FTA_RS00590	iglI1	WP_010031639.1	FPI, Intracellular growth locus I1	-0.62	3.98E-02	-3.39	6.87E-32	-4.01	0.00E+00
FTA_RS05895	iglI2	WP_010031639.1	FPI, Intracellular growth locus I2	-0.87	9.32E-05	-3.11	1.40E-46	-3.98	0.00E+00
FTA_RS00585	iglJ1	WP_003016175.1	FPI, Intracellular growth locus J1	-0.77	4.10E-02	-2.72	8.27E-14	-3.50	0.00E+00
FTA_RS05890	iglJ2	WP_003016175.1	FPI, Intracellular growth locus J2	-0.86	1.82E-02	-2.61	9.83E-14	-3.47	0.00E+00
FTA_RS00580	pdpC1	WP_010031640.1	FPI, Pathogenicity determinant protein C1	-1.58	3.14E-51	-3.78	5.68E-289	-5.36	0.00E+00
FTA_RS05885	pdpC2	WP_010031640.1	FPI, Pathogenicity determinant protein C2	-1.64	1.75E-61	-3.72	0.00E+00	-5.36	0.00E+00
FTA_RS00575	pdpE1	WP_010031641.1	FPI, Pathogenicity determinant protein E1	NA	NA	-3.47	4.41E-28	-3.99	0.00E+00
FTA_RS05880	pdpE2	WP_010031641.1	FPI, Pathogenicity determinant protein E2	NA	NA	-4.09	2.35E-30	-4.06	0.00E+00
FTA_RS00570	iglD1	WP_010031642.1	FPI, Intracellular growth locus D1	1.22	9.18E-17	-5.97	0.00E+00	-4.75	0.00E+00
FTA_RS05875	iglD2	WP_010031642.1	FPI, Intracellular growth locus D2	1.40	9.98E-16	-6.15	8.68E-280	-4.75	0.00E+00
FTA_RS00565	iglC1	WP_003016165.1	FPI, Intracellular growth locus C1	2.20	1.98E-23	-8.46	0.00E+00	-6.26	0.00E+00
FTA_RS05870	iglC2	WP_003016165.1	FPI, Intracellular growth locus C2	2.20	6.73E-17	-8.46	5.12E-233	-6.27	0.00E+00
FTA_RS00560	iglB1	WP_010031646.1	FPI, Intracellular growth locus B1	1.68	1.42E-46	-6.82	0.00E+00	-5.14	0.00E+00
FTA_RS05865	iglB2	WP_010031646.1	FPI, Intracellular growth locus B2	1.94	9.33E-53	-7.09	0.00E+00	-5.14	0.00E+00
FTA_RS00555	iglA1	WP_003016161.1	FPI, Intracellular growth locus A1	2.49	2.22E-26	-6.40	2.64E-167	-3.91	0.00E+00
FTA_RS05860	iglA2	WP_003016161.1	FPI, Intracellular growth locus A2	2.92	5.92E-23	-6.84	4.02E-120	-3.92	0.00E+00
