# Supplementary material for: Functional characterization of Francisella tularensis subspecies holarctica genotypes during tick cell and macrophage infections using a proteogenomic approach
Source: Front Cell Infect Microbiol. 2024 Mar 4;14:1355113. doi: 10.3389/fcimb.2024.1355113 (PMC10944910; doi:10.3389/fcimb.2024.1355113)
Supplement: Supplementary Table 2 — Identified KEGG pathways by GSEA analysis (padj < 0.05, absolute LFC > 1) of DEGs in B.86 vs B.33, B.46 vs B.33, B.50 vs B.33, B.51 vs B.33 in medium, tick and macrophage environments; LFC: Log2 fold change; padj: adjusted p-value. [file DataSheet_2.csv]

Strain name	Accession number	Clade	Subclade	Source
Ft10	SAMN08108639	B.6	B.86	Mammal
Ft17	SAMN08108644	B.6	B.46	Mammal
Ft29	SAMN08108654	B.12	B.33	Mammal
Ft38	SAMN08108636	B.6	B.45	Tick
Ft39	SAMN08108660	B.6	B.45	Tick
