# Supplementary material for: Functional characterization of Francisella tularensis subspecies holarctica genotypes during tick cell and macrophage infections using a proteogenomic approach
Source: Front Cell Infect Microbiol. 2024 Mar 4;14:1355113. doi: 10.3389/fcimb.2024.1355113 (PMC10944910; doi:10.3389/fcimb.2024.1355113)
Supplement: Supplementary file 3 [file DataSheet_3.csv]

Environment	Comparison	Pathway ID	Description	setSize	enrichmentScore	NES	padj
Medium	B.86 vs B.33	map03010	Ribosome	27	-0.66	-3.61	9.73E-10
	B.46 vs B.33	map01200	Carbon metabolism	10	-0.67	-2.31	8.17E-04
	B.50 vs B.33	map01100	Metabolic pathways	105	-0.41	-3.52	3.20E-10
		map01200	Carbon metabolism	28	-0.62	-3.36	3.71E-08
		map03010	Ribosome	21	-0.63	-3.1	5.98E-07
		map01110	Biosynthesis of secondary metabolites	54	-0.39	-2.78	1.31E-05
		map00190	Oxidative phosphorylation	17	-0.61	-2.77	1.31E-05
		map01120	Microbial metabolism in diverse environments	35	-0.41	-2.51	1.88E-04
		map00720	Carbon fixation pathways in prokaryotes	11	-0.66	-2.45	1.88E-04
		map00020	Citrate cycle (TCA cycle)	10	-0.65	-2.3	7.36E-04
		map01230	Biosynthesis of amino acids	23	-0.38	-1.92	6.78E-03
		map00260	Glycine, serine and threonine metabolism	11	-0.52	-1.94	1.42E-02
Macrophage	B.86 vs B.33	map03010	Ribosome	23	0.75	2.89	4.03E-09
	B.50 vs B.33	map03010	Ribosome	10	0.85	2.6	6.76E-07
Tick	B.46 vs B.33	map01100	Metabolic pathways	12	0.56	1.82	9.30E-03
	B.50 vs B.33	map01100	Metabolic pathways	12	0.5	1.81	9.07E-03
	B.51 vs B.33	map01100	Metabolic pathways	14	0.43	1.72	1.44E-02
